# Supplementary material for: Impact of O-Acetylation on S. flexneri 1b and 2a O-Antigen Immunogenicity in Mice
Source: Microorganisms. 2021 Nov 15;9(11):2360. doi: 10.3390/microorganisms9112360 (PMC8623282; doi:10.3390/microorganisms9112360)
Supplement: Supplementary file 1 [file microorganisms-09-02360-s001.zip]

Archive with 1 entries (1 files):
- microorganisms-1432174-supplementary.pdf
